# Supplementary material for: The Value of Infrared Thermography to Assess Foot and Limb Perfusion in Relation to Medical, Surgical, Exercise or Pharmacological Interventions in Peripheral Artery Disease: A Systematic Review
Source: Diagnostics (Basel). 2022 Dec 1;12(12):3007. doi: 10.3390/diagnostics12123007 (PMC9777328; doi:10.3390/diagnostics12123007)
Supplement: Supplementary file 1 [file diagnostics-12-03007-s001.zip]

Archive with 1 entries (1 files):
- diagnostics-2012837-supplementary.pdf
